# Supplementary material for: Poly-D,L-Lactic Acid Stimulates Angiogenesis and Collagen Synthesis in Aged Animal Skin
Source: Int J Mol Sci. 2023 Apr 28;24(9):7986. doi: 10.3390/ijms24097986 (PMC10178436; doi:10.3390/ijms24097986)
Supplement: Supplementary file 1 [file ijms-24-07986-s001.zip]

Archive with 1 entries (1 files):
- ijms-2361888-supplementary.pdf
